# Supplementary material for: Regulation of working memory switches from striatal dopamine D2-receptor to D1-receptor neurons under high cognitive load
Source: PLoS Biol. 2025 Jul 24;23(7):e3003289. doi: 10.1371/journal.pbio.3003289 (PMC12310021; doi:10.1371/journal.pbio.3003289)
Supplement: S1 Data — All individual numerical values corresponding to the data displayed in Figs 1C, 2C, 3C, 4C, 4G, 4J, 4M, 4N, 6E, 6F, 6L, 6M, 6N, S2A, S2B, S3D, S4A, S4B, S5D, S6C, S6F, S6I, S6N, S6Q, S6T, S7B, S9C, S9D and S9E. (XLSX) [file pbio.3003289.s010.xlsx]

## Sheet: Fig. 1_data
	Fig. 1C
GFP				ArchT
Total	Merged	Non-merged		Total	Merged	Non-merged
10.3333	3	7.33333		11.6667	0.666667	11
9	1.33333	7.66667		28.3333	3.33333	25
5	0	5		16	0	16
0.333333	0	0.333333
4.33333	0.333333	4
1	0	1
8.66667	0	8.66667

## Sheet: Fig. 2_data
	Fig. 2C
mCherry				ChR2
Total	Merged	Non-merged		Total	Merged	Non-merged
10.6667	0	10.6667		68.8	59.8	9
16.6667	0	16.6667		211.6	191.8	19.8
5.33333	0	5.33333		56	48	8
15.6667	3.33333	12.3333		99.8	86.4	13.4
22	3.33333	18.6667
23	6	17
7	1	6

## Sheet: Fig. 3_data
	Fig. 3C
GFP				ArchT
Total	Merged	Non-merged		Total	Merged	Non-merged
6.66667	0.333333	6.33333		31	2	29
5	0.666667	4.33333		18	1.66667	16.3333
5.66667	1	4.66667		16.6667	1.66667	15
2.66667	0	2.66667

## Sheet: Fig. 4_data
	Fig. 4C
mCherry				ChR2
Total	Merged	Non-merged		Total	Merged	Non-merged
69	5.33333	63.6667		197.333	180.667	16.6667
12	0	12		221.25	197	24.25
10.3333	2	8.33333		109.333	79.3333	30
74.3333	6.66667	67.6667		162.333	142	20.3333
29.6667	0.333333	29.3333		64.6667	52	12.6667
7	0.666667	6.33333
	Fig. 4G
mCherry (%)	ChR2 (%)
70	90
100	70
100	90
90	80
90	80
80	90
80	90
80	80
90	90
90	100
Fig. 4J
ChR2(-)	ChR2(+)
14	52
0	215
3	90
35
19.6667
20
	Fig. 4M
Before light on (%)		Sample light on (%)		Delay light on (%)		Choice light on (%)		Light off (%)
ChR2 (-)	ChR2 (+)	ChR2 (-)	ChR2 (+)	ChR2 (-)	ChR2 (+)	ChR2 (-)	ChR2 (+)	ChR2 (-)	ChR2 (+)
73.33	80	50	75	80	90	75	62.5	87.5	87.5
93.33	86.67	87.5	62.5	80	53	75	75	87.5	62.5
80	80	62.5	75	80	90	75	87.5	75	87.5
93.33	90	75	75	80	90	75	75	75	75
90	93.33	100	75	80	100	75	87.5	75	87.5
90	90	75	90	80	80	75	70	75	80
83.33	90	75	80	80	79	87.5	70	75	80
90	70	100	70	80	80	80	60	80	70
70		67		80		60		70
	Fig. 4N
Before light on (%)		Sample light on (%)		Delay light on (%)		Choice light on (%)		Light off (%)
ChR2 (-)	ChR2 (+)	ChR2 (-)	ChR2 (+)	ChR2 (-)	ChR2 (+)	ChR2 (-)	ChR2 (+)	ChR2 (-)	ChR2 (+)
60	70	62.5	62.5	80	30	70	20	50	50
70	60	50	62.5	70	40	70	60	50	70
60	50	37.5	62.5	50	70	60	50	60	70
80	50	75	75	70	60	70	60	90	70
60	100	62.5	75	80	30	70	30	50	70
90	70	75	60	80	80	90	60	100	50
70	60	75	70	70	60	70	60	60	70
70	50	80	50	80	50	70	50	80	60
70		40		50		50		70

## Sheet: Fig. 6_data
	Fig. 6E
DMS EYFP+VTA/SNc mCherry		DMS ChR2+VTA/SNc mCherry		DMS ChR2+VTA/SNc ArchT
Single (%)	Dual (%)	Single (%)	Dual (%)	Single (%)	Dual (%)
70	80	70	63.33	66.67	83.33
86.67	80	70	66.67	60	76.67
83.33	86.67	50	73.33	63.33	76.67
70	66.67	63.33	70	73.33	60
70	76.67	70	73.33	53.33	70
76.67	66.67	53.33	60	73.33	80
76.67	60	63.33	66.67	60	70
80	73.33	60	56.67
80	73.33	60	66.67
	Fig. 6F
DMS EYFP+VTA/SNc mCherry (%)		DMS ChR2+VTA/SNc mCherry (%)		DMS ChR2+VTA/SNc ArchT (%)
80		80		80
70		70		80
70		80		80
80		60		70
70		80		80
90		70		70
100		60
90		80
70		80
	Fig. 6L
DMS EYFP+VTA/SNc mCherry (%)		DMS ChR2+VTA/SNc mCherry (%)		DMS ChR2+VTA/SNc ArchT (%)
Single	Dual	Single	Dual	Single	Dual
93.33	90	73.33	70	56.67	90
93.33	80	63.33	56.67	63.33	66.67
80	83.33	66.67	66.67	56.67	80
90	86.67	50	56.67	46.67	70
60	83.33	63.33	60	46.67	90
73.33	90	80	76.67	53.33	70
70	76.67	80	53.33	83.33	66.67
				70	73.33
				73.33	76.67
	Fig. 6M
DMS EYFP+VTA/SNc mCherry (%)		DMS ChR2+VTA/SNc mCherry (%)		DMS ChR2+VTA/SNc ArchT (%)
80		90		80
70		90		70
80		50		80
80		60		70
100		90		80
90		90		70
80		60		70
				80
				80
Fig. 6N
mCherry (%)	ArchT (%)
80	80
80	90
80	80
90	80
100	70
90	70
90	70
80	80
80	80
70
70
90
80
70

## Sheet: Fig. S2_data
	Fig. S2A			Fig. S2B
	GFP (cm)	ArchT (cm)		mCherry (cm)	ChR2 (cm)
	745.501	857.841		392.95	318.888
	592.221	765.258		458.712	522.19
	1407.39	606.107		450.259	462.031
	694.305	908.984		911.721	369.329
	844.785	529.194		400.665	526.713
	585.997	752.989		350.693	380.353
		859.772		616.075	847.286
				633.906
				453.872
				976.941

## Sheet: Fig. S3_data
	Fig. S3D
	mCherry (%)	hM3Dq (%)
	93.33	65
	85	80
	70	73.33
	83.33	78.33
	88.33	85
	75	53.33
	75	81.67
	75	71.67
	91.67	60
	90	58.33
		73.33
		55
		81.67

## Sheet: Fig. S4_data
	Fig. S4A			Fig. S4B
	GFP (cm)	ArchT (cm)		mCherry (cm)	ChR2 (cm)
	991.788	1516.08		1687.85	2804.45
	1229.28	758.095		1873.53	2857.53
	1065.84	575.858		1102.57	847.955
	1659.9	789.05		2229.7	1350.77
	1594.44	820.552		1807.41	2254.2
	1272.89	1346.3		1837.06	2424.66
	1697.21	981.984		2207	2083.01
	1158.36

## Sheet: Fig. S5_data
Fig. S5D
mCherry (%)	hM3Dq (%)
71.6667	71.6667
73.3333	66.6667
71.6667	65
86.6667	76.6667
73.3333	68.3333
71.6667	63.3333

## Sheet: Fig. S6_data
		Fig. S6C			Fig. S6F			Fig. S6I			Fig. S6N			Fig. S6Q			Fig. S6T
		GFP (s)	ArchT (s)		GFP (s)	ArchT (s)		GFP (s)	ArchT (s)		ArchT (-)	ArchT (+)		ArchT (-)	ArchT (+)		ArchT (-)	ArchT (+)
		25.5733	11.6667		27.8133	5.73333		13.6567	17.8433		8.1175	4.6125		6.195	3.8175		5.2925	2.9925
		6.6	14.5133		5.07333	7.85333		10.3433	9.03667		21.015	13.8875		2.495	6.495		3.425	4.48
		8.92667	25.9367		7.44333	16.45		17.8133	10.1333		12.9275	8.84		9.84	4.055		5.26	3.1525
		19.36	25.3967		7.18	24.4733		17.4833	21.7733		7.21	5.2325		4.7075	11.37		4.3725	3.765
		23.5233	14.0967		15.57	19.6967		16.4633	19.6367		10.21	6.2075		3.585	5.065		4.423	3.195
		17.67	19.5633		4.86333	17.11		10.01	19.38		15.835	4.875		2.785	4.285		2.82	5.145
		25.7733	17.02		14.66	8.56333		10.565	7.96333		12.6675	15.8225		6.4175	5.34333		3.305	5.9925
		13.26	36.04		21.45	13.54		17.79	9.165		8.195	4.3		10.585	4.9875		3.0325	3.5075
			23.665			8.23			10.88		6.0525	13.995		6.45	5.165		2.685	7.005

[truncated: 2 more sheets: Fig. S7_data, Fig. S9_data]
